# Supplementary material for: TaBAS1 encoding a typical 2-Cys peroxiredoxin enhances salt tolerance in wheat
Source: Front Plant Sci. 2023 Mar 14;14:1152375. doi: 10.3389/fpls.2023.1152375 (PMC10043318; doi:10.3389/fpls.2023.1152375)
Supplement: Supplementary file 2 [file Table_1.xlsx]

## Sheet: Table S1
Table S1. Primers used in this paper.
Primers	Experiment	Sequence
TaBAS1-Clone	Cloning TaBAS1 CDS	F: GGGAACCCTATCTATCTGGAGTCTAC
		R: TGATAACTACAACTCGGGTCACAAA
TaBAS1-WOE	Wheat overexpression vector constuction	AGGAATTCGATATCAAGCTTATGGCGTGCGCCTTCTCCGC
		ATCGGGGAAATTCGGGTACCCTAGATAGCAGCGAAGTACT
TaBAS1-101	Arabidopsis ectopic expression vector construction	F: GGGGTACCATGGCGTGCGCCTTCT
		R: GGGATCCCAGCGAGTGCAAAGGACAA
TaBAS1-771	SLCI	F: CGGGGGACGAGCTCGGTACCATGGCGTGCGCCTTCTCCGC
		R: GCGTACGAGATCTGGTCGACGATAGCAGCGAAGTACTCCT
TaBAS1-772	SLCI	F: ACGCGTCCCGGGGCGGTACCATGGCGTGCGCCTTCTCCGC
		F: GGGTGAGACCAGTTAATTAACTAGATAGCAGCGAAGTACT
TaBAS1-qRT	qRT-PCR	F: TATTCATCATTGACAAGGAGGG
		R: GGTCAGGCTTCATCGACTTTT
TaNTRC-qRT	qRT-PCR	F: CACACAAAGCACAAGGGACA
		F: CGGTGTTCCCATTATGCCTG
TaRBOHD-qRT	qRT-PCR	F: GAGGAAGACGAGCACCAAA
		R: TTTCCTCGCGAAAAGAGAAA
TaRBOHF-qRT	qRT-PCR	F: AACAACTTTGATGCACGGCT
		R: TCTCCAGCTGCCAAATCTCA
AtNTRC-qRT	qRT-PCR	F: GTGATGGAGCTTCGCCTTTATT
		R: GCACTGTGATGTTTGGATTGTTG
AtRBOHD-qRT	qRT-PCR	F: TCAACAACATGAAAGGTCC
		R: CTAGAAGTTCTCTTTGTGG
AtRBOHF-qRT	qRT-PCR	F: CAGCAACCGCCATTAATG
		R: CATCGAACAGTTCCAATGC

## Sheet: Table S2
Table S2. The list of treatments in this paper.
Experiment	Treatment	Concentration	Time
Real-time qPCR	NaCl	200 mM	0, 0.5, 6, 12, 24, 48 h
	ABA	100 μM	0, 0.5, 6, 12, 24 h
	H2O2	10 mM	0, 0.5, 6, 12, 24, 48 h
	MV	0.1 μM	0, 0.5, 6, 12, 24, 48 h
Phenotyping of wheat at seedling stage in liquid solution	NaCl	150 mM	7 d
	H2O2	20 mM	7 d
	MV	2 μM	7 d
	DPI	2 μM	7 d
	DPI + NaCl	2 μM + 150 mM	7 d
	DPI + MV	2 μM + 2 μM	7 d
	ANF	2 μM	7 d
	ANF + NaCl	2 μM + 150 mM	7 d
	ANF + MV	2 μM + 2 μM	7 d
Phenotyping of wheat at seedling stage in soil	NaCl	150 mM	Every 2d for three times
Phenotyping of wheat at germination stage	NaCl	200 mM	0, 12, 24, 36, 48, 60, 72 h
Phenotyping of Arabidopsis seedling stage in liquid solution	NaCl	50, 100 mM	10 d
	H2O2	0.5, 1 mM	10 d
	MV	0.1 μM	10 d
	DPI	1 μM	10 d
	DPI + NaCl	1 μM + 100 mM	10 d
	DPI + MV	1 μM + 0.1 μM	10 d
	ANF	1 μM	10 d
	ANF + NaCl	1 μM + 100 mM	10 d
	ANF + MV	1 μM + 0.1 μM	10 d
Phenotyping of Arabidopsis at seedling stage in soil	NaCl	50, 100, 150 mM	10 d
Phenotyping of Arabidopsis at germination stage	NaCl	100, 150 mM	0, 12, 24, 36, 48, 60, 72 h
DAB and NBT staing	NaCl	200 mM	2d for wheat
	NaCl	150 mM	1d for Arabidopsis
Yield measurement of wheat	NaCl	200 mM	Every 2d for four times
